# Supplementary material for: The role of DNA methylation in directing the functional organization of the cancer epigenome
Source: Genome Res. 2015 Apr;25(4):467–77. doi: 10.1101/gr.183368.114 (PMC4381519; doi:10.1101/gr.183368.114)
Supplement: Supplemental Material [file supp_gr.183368.114_Supplemental_source_code.zip]

Archive with 23 entries (20 files):
- Bis-tools_source_code_used/
- Bis-tools_source_code_used/AlignWig2BedMatrix2CorMatrix.java
- Bis-tools_source_code_used/alignWig2Window.pl
- __MACOSX/
- __MACOSX/Bis-tools_source_code_used/
- __MACOSX/Bis-tools_source_code_used/._alignWig2Window.pl
- Bis-tools_source_code_used/alignWigToBed.DKO_paper_version.pl
- __MACOSX/Bis-tools_source_code_used/._alignWigToBed.DKO_paper_version.pl
- Bis-tools_source_code_used/alignWigToBed.pl
- __MACOSX/Bis-tools_source_code_used/._alignWigToBed.pl
- Bis-tools_source_code_used/annotateBed_2way.pl
- __MACOSX/Bis-tools_source_code_used/._annotateBed_2way.pl
- Bis-tools_source_code_used/bam2normalizedwig.pl
- __MACOSX/Bis-tools_source_code_used/._bam2normalizedwig.pl
- Bis-tools_source_code_used/Bis-seg.pl
- __MACOSX/Bis-tools_source_code_used/._Bis-seg.pl
- Bis-tools_source_code_used/bissnp_easy_usage.pl
- __MACOSX/Bis-tools_source_code_used/._bissnp_easy_usage.pl
- Bis-tools_source_code_used/DmrInBisulfiteVcfWalker.java
- Bis-tools_source_code_used/invert_dups_check.pl
- __MACOSX/Bis-tools_source_code_used/._invert_dups_check.pl
- Bis-tools_source_code_used/wrap_fastq-mcf.pl
- __MACOSX/Bis-tools_source_code_used/._wrap_fastq-mcf.pl
